# Supplementary material for: Floral pathway integrator gene expression mediates gradual transmission of environmental and endogenous cues to flowering time
Source: PeerJ. 2017 Apr 19;5:e3197. doi: 10.7717/peerj.3197 (PMC5399868; doi:10.7717/peerj.3197)
Supplement: Data S1 — Each sheet in the file contains data for one floral pathway integrator gene. These datasets were obtained from literature; see Table 1 in main text for references. Each dataset presented in the file consists of pairs of gene expression - flowering time, measured in various genetic backgrounds. [file peerj-05-3197-s002.xlsx]

## Sheet: SOC1
El-Din El Assal 2003			Gunl 2009			Liu 2008
90	6		1.25	20		0.05	70
95	9		1.15	18		0.035	87
89	19		0.95	20		0.085	50
70	19.5		1	19		0.0375	57
59	30		1	16
62	44		0.55	67
60	18.5
55	28
62	41
19	64
20	65
20.5	70
95	9
81	30
80	34
31	34
29	54
30	60.5
33	30
22	46
21	56
2	88
1	87
1	99

## Sheet: FT
Mizoguchi 2005			Mizoguchi 2005			Li 2008			Zuo 2011, Fornara 2009, Yang 2012			Gunl 2009			Endo 2007, Nefissi 2011			Sawa 2011			Sawa 2011			Sawa 2011			Sawa 2011			Tseng 2004			Wu 2008			Wu 2008
4	45		4	45		92	14		2.8	10		1.25	20		1	12.5		2	33		1.5	78		3.25	11		1.5	41		0.92	14		0.001	62		0.075	8.5
98	8		100	12		35	28		0.1	26		1.1	18		0.125	32		0.1	66		2	98		0.1	51		2	65		1	8		0.042	21		0.16	7
1	46		10	19		100	10		3	7.5		0.65	20		0.8	12.5		9	16		11.8	37		7.25	11		9	15		0.23	53		0.005	58		0.01	12
10	42		52	9					0.2	15		1.48	19		0.1	32		1.5	24		2	62		2	16		3.75	34		0.64	19
									0.75	8		1.55	16		1	15		4	26		5.5	71		5	11		3.5	33
									1.3	8		0.05	67		0.64	19.5		3.5	25		24	34		6	10.5		7.5	14
									0.05	60					0.16	30		0.75	42		7.5	30		3.8	12		8.5	17
									0.3	34					0.2	31
									1.3	10					0.4	31
									2	11.7					0.27	32
									0.6	46.7					0.35	25
									1.4	38.1					0.15	42
									2.25	15.4					0.31	20
															1.73	5
															1.71	5
															0.7	19.5
															3.1	5
															0.2	20

## Sheet: FLC
El-Din El-Assal 2003			Niu 2007			He 2004			He 2004			Jiang 2007			Jiang 2007			Wang 2012			Yang 2012
1	6		1	18		0.4	12.3		0.7	8		0.75	14		0.25	14.1		1	10		0.02	14.5
0	9		2.5	28		1	14.5		0.3	8.5		0.74	15		0.375	16.1		5	15		0.5	53.9
0	19		3.6	28					0.375	9		1.19	17.5		2.25	78.4					0.4	43.4
15	19.5								0.5	10		1	17		3.85	90.5					0.3	19.2
23	30								1	11		1.7	20								0.005	8.5
15.5	44
11	18.5
21	28
20	41
84	64
100	65
92	70
2	9
1	30
1	34
15	34
19.5	54
20	60.5
12	30
16	46
15	56
97	88
100	87
99	99

## Sheet: SVP
Li 2008			Nefissi 2011
35	14		1	24.5
98	32		0.55	8
			1	25

## Sheet: LFY
Wang 2012			He 2004			He 2004
1	10		0.8	12.3		1	8
0.25	15		0.375	14.5		0.55	8.5
						0.35	9
						0.26	10
						0.25	11

## Sheet: AGL24
Yu 2002			Yu 2002			Li 2008
1	16.5		1	16.7		90	14
0.8	17.5		2.7	14.5		10	20
0.2	19.6		3.1	13.9		100	7
0.8	16.9		6.4	11.7
0.4	18.7		1	15.9
0.1	20.7		5.7	12.2
0.3	19		5.9	12
0.3	19.3		2.9	14.6
0.4	18.8		1.3	15
0.8	17.3		6.9	11.3
			4.7	13.3
			4.7	13.7
			3	14.6
			6.5	11.8
			5.5	12.7
			1.1	15.5
			1	16.1
			2.7	14.6
			6.7	11.8
			1.1	15.7
